# Supplementary material for: Etanercept in Spinal Cord Injury: A Systematic Review
Source: Brain Sci. 2026 Mar 31;16(4):388. doi: 10.3390/brainsci16040388 (PMC13114609; doi:10.3390/brainsci16040388)
Supplement: Supplementary file 1 [file brainsci-16-00388-s001.zip]

Archive with 1 entries (1 files):
- brainsci-4181724-supplementary.pdf
